# Supplementary material for: R-loop resolution promotes co-transcriptional chromatin silencing
Source: Nat Commun. 2021 Mar 19;12:1790. doi: 10.1038/s41467-021-22083-6 (PMC7979926; doi:10.1038/s41467-021-22083-6)
Supplement: Supplementary file 4 — Source Data [file 41467_2021_22083_MOESM4_ESM.zip]

Archive with 24 entries (24 files):
- Source Data Fig.1.xlsx
- __MACOSX/._Source Data Fig.1.xlsx
- Source Data Fig.2.xlsx
- __MACOSX/._Source Data Fig.2.xlsx
- Source Data Fig.3.xlsx
- __MACOSX/._Source Data Fig.3.xlsx
- Source Data Fig.4.xlsx
- __MACOSX/._Source Data Fig.4.xlsx
- Source Data Supplementary Fig 1.xlsx
- __MACOSX/._Source Data Supplementary Fig 1.xlsx
- Source Data Supplementary Fig 2.xlsx
- __MACOSX/._Source Data Supplementary Fig 2.xlsx
- Source Data Supplementary Fig 3.xlsx
- __MACOSX/._Source Data Supplementary Fig 3.xlsx
- Source Data Supplementary Fig 5.xlsx
- __MACOSX/._Source Data Supplementary Fig 5.xlsx
- Source Data Supplementary Fig 6.xlsx
- __MACOSX/._Source Data Supplementary Fig 6.xlsx
- Source Data Supplementary Fig 8.xlsx
- __MACOSX/._Source Data Supplementary Fig 8.xlsx
- Source Data Supplementary Fig 9.xlsx
- __MACOSX/._Source Data Supplementary Fig 9.xlsx
- Source Data Supplementary Fig 10.xlsx
- __MACOSX/._Source Data Supplementary Fig 10.xlsx
