# Supplementary material for: R-loop resolution promotes co-transcriptional chromatin silencing
Source: Nat Commun. 2021 Mar 19;12:1790. doi: 10.1038/s41467-021-22083-6 (PMC7979926; doi:10.1038/s41467-021-22083-6)
Supplement: Supplementary file 4 — Source Data [file 41467_2021_22083_MOESM4_ESM.zip › Source Data Fig.1.xlsx]

## Sheet: Figure1a
%input
amplicon position (distance to FLC TSS) bp	without RNase H			with RNase H
4322	0.130912	0.194342	0.27696	0.0511189	0.0365665	0.0068593
5030	0.25349	0.36942	0.855479	0.0425902	0.0592654	0.0336234
5342	0.703847	0.963707	1.23545	0.218141	0.216134	0.102874
5472	0.632878	0.668964	1.54634	0.0962769	0.0813339	0.088938
5648	0.463294	0.514057	0.736739	0.0896222	0.0942955	0.0761829
5730	0.374577	0.448548	0.39839	0.136787	0.130912	0.0334684
5970	0.275476	0.340722	0.303435	0.0906636	0.0755373	ND
6768	0.099672	0.132127	0.203655	0.0446045	0.0505317	ND
ND=not detected

## Sheet: Figure1b 
	Col-0					fca-9					fca-9 ndx1-4					ndx1-4
spliced FLC	1	1	1	1	1	11.9864	13.737	7.28321	5.97073	6.54885	16	16.2608	9.28289	9.28289	9.99524	2.17749	2.1253	1.55581

## Sheet: Figure1c
% input
amplicon position (distance to COOLAIR 5') nt	Col-0			ndx1-4			fca-9
62	0.115325	0.1686	0.0940533	0.121563	0.0987837	0.0865544	0.0236514	0.0115823	0.00758872
253	0.0964926	0.120753	0.101518	0.086026	0.120019	0.128423	0.00245183	0.0029977	0.00349152
407	0.148189	0.100726	0.143736	0.0823509	0.11394	0.125707	0.00291573	0.00139848	0.00155171
561	0.335495	0.281256	0.261869	0.100961	0.167432	0.19939	0.00096183	0.00409498	0.00266448
1051	0.440223	0.395535	0.491379	0.118461	0.21356	0.227441	0.0040386	0.00099575	0.00273584
1685	0.591844	0.263994	0.250934	0.181543	0.309413	0.375415	0.00583146	0.00483614	0.00301078
4186	0.601621	0.293977	0.307622	0.218013	0.225857	0.42829	0.00316862	0.00236831	0.00289001
6072	0.090719	0.0700681	0.0735901	0.00718587	0.0117284	0.0169244	ND	ND	ND
ND=not detected

## Sheet: Figure1d
%input
amplicon position (distance to FLC TSS) bp	Col-0			ndx1-4			fca-9			fca-9 ndx1-4
-320	0.371131	0.332171	0.406126	0.384219	0.486327	0.550953	0.539614	0.510506	0.435275	0.664343	0.582367	0.812252
4.5	0.543367	0.61132	0.395021	0.737135	0.426317	0.411796	0.363493	0.521233	0.289172	1.07923	0.395021	0.411796
626.5	1.31039	1.07177	1.09429	1.79005	1.85318	0.933033	0.835088	0.598739	0.795536	0.882703	0.806642	0.773783
1601.5	0.692555	0.946058	0.469761	0.882703	0.80107	1.10957	1.89212	2.09943	1.87905	2.09943	1.60214	1.23971
2522	0.779165	0.757858	0.895025	1.21419	0.965936	1.20581	1.13288	2.96905	2.96905	4.46915	2.31338	2.20381
3275	0.768438	0.888843	0.90125	1.02101	1.08673	1.01396	2.09943	2.05623	2.31338	2.44528	2.14355	2.20381
3697.5	0.965936	0.952638	0.840896	1.26576	1.48452	1.15669	2.2974	1.89212	2.26577	2.96905	2.32947	2.77022
5091.5	0.939523	0.737135	0.939523	1.06437	1.34723	1.21419	2.02792	2	2.05623	1.95884	2.20381	2.07053
5714.5	0.952638	0.882703	0.768438	0.835088	0.870551	0.673617	1.10957	1.27456	0.757858	1.20581	1.18099	1.07177
6018	0.757858	0.687771	0.598739	0.907519	0.852635	0.619854	0.697372	0.628507	0.570382	0.752623	0.784584	0.876606

## Sheet: Figure1e
amplicon position (distance to FLC TSS) bp	Col-0			fca-9			fld-4
4322	0.156455	0.18215	0.17062	0.172996	0.154636	0.156417	0.183271	0.159783	0.215492
5030	0.834844	1.06068	1.0727	2.20301	2.03649	1.50077	0.679346	0.715738	0.771666
5342	0.995479	1.10103	1.01148	2.12353	2.21254	2.18864	0.878111	0.776848	0.892362
5472	1.02221	1.0636	1.03991	1.39601	1.51698	1.20581	0.821141	1.03243	0.929795
5648	0.662717	0.676791	0.712043	0.901272	0.812428	0.702807	0.541881	0.493412	0.53635
5730	0.301568	0.32019	0.362683	0.434607	0.512911	0.529131	0.338379	0.285008	0.3409
5970	0.158265	0.0997895	0.149562	0.173394	0.17198	0.185152	0.13556	0.110983	0.088356
6768	0.172566	0.170174	0.101534	0.120932	0.11478	0.119932	0.0883905	0.0867685	0.108936

## Sheet: Figure1f
%input
amplicon position (distance to FLC TSS) bp	Col-0			fy-2
4322	0.303635	0.225582	0.340383	0.289146	0.31926	0.306307
5030	1.1783	0.673617	0.765796	1.25273	1.44424	1.49291
5342	1.47459	1	1.28941	1.89866	2.27177	2.46324
5472	1.75194	1.23926	1.81504	2.23457	2.21919	2.00235
5648	0.80107	0.734943	0.675959	1.12162	1.41981	1.82241
5730	0.425968	0.408102	0.364775	0.84745	1.08115	0.927264
5970	0.352586	0.38372	0.430152	0.380357	0.368874	0.385611
6768	0.314374	0.223486	0.261017	0.279228	0.340467	0.390341
