# Supplementary material for: R-loop resolution promotes co-transcriptional chromatin silencing
Source: Nat Commun. 2021 Mar 19;12:1790. doi: 10.1038/s41467-021-22083-6 (PMC7979926; doi:10.1038/s41467-021-22083-6)
Supplement: Supplementary file 4 — Source Data [file 41467_2021_22083_MOESM4_ESM.zip › Source Data Fig.2.xlsx]

## Sheet: Figure2a
	C2			fip37 C2
unsplliced FLC	0.946909	1.05309		5.11463	3.83164	4.78316
	1

## Sheet: Figure2b
	C2			mta C2
unspliced FLC	0.93115	1.02367	1.04518	18.3845	17.433	14.0947
	1
spliced FLC	1.05915	1.02307	0.917788	23.6358	24.4693	16.4449
	1

## Sheet: Figure2c
%input	COOLAIR
a	5.15579	4.56176	4.38106	4.99782		5.07709
b	2.82094	3.27972	1.87643	1.49598	1.28918	2.47695
c	4.47849	2.46039	2.97739	5.88021		2.82624
d	2.55111	3.86028	3.51727	2.63478	5.77641	1.168
e	9.87485	12.6119	7.31099	10.6761	9.15821	10.2849
f	15.518	14.0171	10.0971	9.95965	11.9679	8.6561
g	6.98459	8.18644	9.79574	5.2518	4.10171	4.20971

## Sheet: Figure2d
Input						FCA-RIP RNA						FCA-bound region (RNase T1 digestion)						Flow through (RNase T1 digestion)
0.001551	0.001657	0.001351	0.001768	0.001496	0.001493	0.001782	0.001792	0.002279	0.002721	0.003513	0.002427	0.001106	0.001321	0.001108	0.001485	0.001252	0.001438	0.002737	0.003151	0.003326	0.004263	0.00412	0.003653
