# Supplementary material for: R-loop resolution promotes co-transcriptional chromatin silencing
Source: Nat Commun. 2021 Mar 19;12:1790. doi: 10.1038/s41467-021-22083-6 (PMC7979926; doi:10.1038/s41467-021-22083-6)
Supplement: Supplementary file 4 — Source Data [file 41467_2021_22083_MOESM4_ESM.zip › Source Data Fig.3.xlsx]

## Sheet: Figure3a
%input
amplicon	CTL			mta
b	0.428865	0.433942	0.464517	0.335194	0.381298	0.353992
c	0.246868	0.27825	0.280603	0.208353	0.292344	0.15902
e	0.508674	0.693748	0.488751	0.273408	0.323857	0.361545
f	0.370447	0.352573	0.324183	0.210423	0.202814	0.207471
g	0.228758	0.280287	0.22068	0.206531	0.122952	0.180221

## Sheet: Figure3c
FCA-Turquoise in Col-0 - number of FCA condensates in each cell
image2			image 4			image 5			image 30			image 23			image 22			image 29
cell 1	5		cell 1	4		cell 1	8		cell 1	5		cell 1	4		cell 1	4		cell 1	4
cell 2	8		cell 2	4		cell 2	5		cell 2	6		cell 2	3		cell 2	5		cell 2	2
cell 3	3		cell 3	5		cell 3	6		cell 3	5		cell 3	3		cell 3	2		cell 3	3
cell 4	3		cell 4	5		cell 4	5		cell 4	6		cell 4	3		cell 4	7		cell 4	5
cell 5	5		cell 5	3		cell 5	5		cell 5	7		cell 5	2		cell 5	4		cell 5	6
cell 6	4		cell 6	5		cell 6	4		cell 6	7		cell 6	6		cell 6	5		cell 6	4
cell 7	4		cell 7	4		cell 7	5		cell 7	4		cell 7	4		cell 7	3		cell 7	4
cell 8	6		cell 8	2		cell 8	6		cell 8	4		cell 8	3		cell 8	5		cell 8	5
			cell 9	4		cell 9	4		cell 9	6		cell 9	6		cell 9	6		cell 9	4
			cell 10	7					cell 10	6		cell 10	6		cell 10	3		cell 10	4
FCA-Turquoise in mta - number of FCA condensates in each cell
image 12			image 13			image 14			image 17			image 18			image 19			image 20
cell 1	3		cell 1	3		cell 1	4		cell 1	4		cell 1	3		cell 1	4		cell 1	3
cell 2	0		cell 2	2		cell 2	4		cell 2	3		cell 2	5		cell 2	3		cell 2	3
cell 3	2		cell 3	2		cell 3	1		cell 3	5		cell 3	5		cell 3	6		cell 3	4
cell 4	4		cell 4	3		cell 4	3		cell 4	8		cell 4	3		cell 4	5		cell 4	4
cell 5	1		cell 5	2		cell 5	2		cell 5	5		cell 6	3		cell 5	5		cell 5	8
cell 6	2		cell 6	3		cell 6	1		cell 6	5		cell 7	2		cell 6	8		cell 6	7
cell 7	2		cell 7	2					cell 7	4		cell 8	3		cell 7	5		cell 7	6
cell 8	3		cell 8	1					cell 8	6		cell 9	4		cell 8	4		cell 8	8
cell 9	2								cell 9	8					cell 9	6
cell 10	5														cell 10	7
Cells with the entire width of its nucleus after maximum intensity projection of Z-stack spanning were counted
Images with labeled cell are provided in a ppt file in 10.6084/m9.figshare.13645730

## Sheet: Figure3d
number represents the area (μm2)
FCA-mTurquoise2 in Col-0				FCA-mTurquoise2 in mta
image2	image22	image23	image29	image12	image13	image18	image19		condensates number in each group
0.017	0.017	0.017	0.017	0.017	0.017	0.017	0.017			<0.02 μm2	>0.02 μm2
0.017	0.017	0.017	0.017	0.017	0.017	0.017	0.017		FCA-mTurquoise2 in Col-0	145	299
0.017	0.017	0.017	0.017	0.017	0.017	0.017	0.017		FCA-mTurquoise2 in mta	190	286
0.017	0.017	0.017	0.017	0.017	0.017	0.017	0.017
0.017	0.017	0.017	0.017	0.017	0.017	0.017	0.017		percentage
0.017	0.017	0.017	0.017	0.017	0.017	0.017	0.017			<0.02 μm2	>0.02 μm2
0.017	0.017	0.017	0.017	0.017	0.017	0.017	0.017		FCA-mTurquoise2 in Col-0	0.326577	0.673423
0.017	0.017	0.017	0.017	0.017	0.017	0.017	0.017		FCA-mTurquoise2 in mta	0.39916	0.60084
0.017	0.017	0.017	0.017	0.017	0.017	0.017	0.017
0.017	0.017	0.017	0.017	0.026	0.026	0.017	0.017
0.017	0.017	0.017	0.017	0.026	0.026	0.017	0.017
0.017	0.017	0.017	0.017	0.026	0.026	0.017	0.017
0.017	0.017	0.017	0.017	0.035	0.026	0.017	0.017
0.017	0.017	0.026	0.017	0.035	0.026	0.017	0.017
0.017	0.017	0.026	0.017	0.035	0.026	0.017	0.017
0.017	0.017	0.026	0.017	0.043	0.035	0.017	0.017
0.017	0.017	0.026	0.017	0.061	0.035	0.017	0.017
0.017	0.017	0.026	0.017	0.07	0.043	0.017	0.017
0.017	0.017	0.026	0.017	0.078	0.052	0.017	0.017
0.017	0.026	0.026	0.017	0.122	0.061	0.017	0.017
0.017	0.026	0.026	0.017	0.148	0.061	0.017	0.017
0.017	0.026	0.026	0.017	0.217	0.078	0.017	0.017
0.017	0.026	0.035	0.017		0.078	0.017	0.017
0.017	0.035	0.035	0.017		0.078	0.017	0.017
0.017	0.035	0.043	0.017		0.096	0.017	0.017
0.017	0.035	0.043	0.017		0.104	0.017	0.017
0.017	0.043	0.043	0.017		0.113	0.017	0.017
0.017	0.043	0.043	0.017		0.156	0.017	0.017
0.017	0.043	0.052	0.017		0.278	0.017	0.017
0.017	0.052	0.052	0.017			0.017	0.017
0.017	0.052	0.061	0.017			0.017	0.017
0.017	0.061	0.061	0.017			0.017	0.017
0.017	0.061	0.078	0.017			0.017	0.017
0.017	0.07	0.078	0.017			0.017	0.017
0.017	0.07	0.087	0.017			0.017	0.017
0.017	0.07	0.104	0.017			0.017	0.017
0.017	0.078	0.13	0.017			0.017	0.017
0.017	0.078	0.13	0.017			0.017	0.017
0.017	0.087	0.156	0.026			0.017	0.017
0.017	0.104	0.209	0.026			0.017	0.017
0.017	0.122	0.209	0.026			0.017	0.017
0.017	0.122	0.278	0.026			0.017	0.017
0.017	0.13	0.295	0.026			0.017	0.017
0.017	0.13		0.026			0.017	0.017
0.017	0.13		0.026			0.017	0.017
0.017	0.139		0.026			0.017	0.017
0.017	0.139		0.026			0.017	0.017
0.017	0.156		0.026			0.017	0.017
0.017	0.2		0.026			0.017	0.017
0.017	0.217		0.026			0.017	0.017
0.017			0.026			0.017	0.017
0.017			0.026			0.017	0.017
0.017			0.026			0.017	0.017
0.017			0.026			0.017	0.017
0.017			0.035			0.017	0.017
0.017			0.035			0.017	0.017
0.017			0.035			0.017	0.017
0.017			0.035			0.017	0.017
0.017			0.035			0.017	0.017
0.017			0.035			0.017	0.017
0.017			0.035			0.017	0.017
0.017			0.035			0.017	0.017
0.017			0.035			0.017	0.017
0.017			0.035			0.017	0.017
0.017			0.043			0.017	0.017
0.017			0.043			0.017	0.017
0.017			0.043			0.017	0.017
0.017			0.043			0.017	0.017
0.017			0.043			0.017	0.017
0.017			0.043			0.017	0.017
0.017			0.043			0.017	0.017
0.017			0.043			0.017	0.026
0.017			0.052			0.017	0.026
0.017			0.052			0.017	0.026
0.017			0.052			0.017	0.026
0.026			0.052			0.017	0.026
0.026			0.052			0.017	0.026
0.026			0.052			0.017	0.026
0.026			0.052			0.017	0.026
0.026			0.052			0.017	0.026
0.026			0.061			0.017	0.026
0.026			0.061			0.017	0.026
0.026			0.061			0.017	0.026
0.026			0.07			0.017	0.026
0.026			0.07			0.017	0.026
0.026			0.07			0.017	0.026
0.026			0.078			0.017	0.026
0.026			0.078			0.017	0.026
0.026			0.078			0.017	0.026
0.026			0.087			0.017	0.026
0.026			0.087			0.017	0.026
0.026			0.087			0.017	0.026
0.026			0.087			0.017	0.035
0.026			0.087			0.017	0.035
0.026			0.087			0.017	0.035
0.026			0.096			0.017	0.035
0.026			0.096			0.017	0.035
0.026			0.096			0.017	0.035
0.026			0.096			0.017	0.035
0.026			0.122			0.017	0.035
0.026			0.13			0.017	0.035
0.026			0.13			0.026	0.035
0.026			0.139			0.026	0.035
0.026			0.156			0.026	0.035
0.026			0.156			0.026	0.035
0.026			0.191			0.026	0.035
0.026			0.191			0.026	0.043
0.026			0.226			0.026	0.043
0.026						0.026	0.043
0.026						0.026	0.043
0.026						0.026	0.043
0.026						0.026	0.043
0.026						0.026	0.043
0.026						0.026	0.043
0.026						0.026	0.043
0.026						0.026	0.052
0.026						0.026	0.052
0.035						0.026	0.052
0.035						0.026	0.052
0.035						0.026	0.052
0.035						0.026	0.052
0.035						0.026	0.052
0.035						0.026	0.052
0.035						0.026	0.052
0.035						0.026	0.052
0.035						0.026	0.052
0.035						0.026	0.061
0.035						0.026	0.061
0.035						0.035	0.061
0.035						0.035	0.061
0.035						0.035	0.061
0.035						0.035	0.061
0.035						0.035	0.061
0.035						0.035	0.061
0.035						0.035	0.07
0.035						0.035	0.07
0.035						0.035	0.07
0.043						0.035	0.07
0.043						0.035	0.078
0.043						0.035	0.078
0.043						0.035	0.078
0.043						0.035	0.078
0.043						0.035	0.078
0.043						0.035	0.078
0.043						0.035	0.078
0.043						0.035	0.078
0.043						0.035	0.087
0.043						0.035	0.087
0.043						0.035	0.087
0.043						0.035	0.096
0.043						0.035	0.096
0.043						0.043	0.096
0.052						0.043	0.096
0.052						0.043	0.096
0.052						0.043	0.096
0.052						0.043	0.104
0.052						0.043	0.104
0.052						0.043	0.104
0.052						0.043	0.104
0.052						0.043	0.104
0.061						0.043	0.113
0.061						0.043	0.122
0.061						0.043	0.122
0.061						0.043	0.13
0.07						0.043	0.139
0.07						0.043	0.139
0.07						0.052	0.148
0.07						0.052	0.148
0.07						0.061	0.148
0.07						0.061	0.156
0.07						0.061	0.174
0.07						0.061	0.183
0.07						0.061	0.183
0.07						0.061	0.183
0.07						0.061	0.191
0.07						0.061	0.217
0.078						0.061	0.226
0.078						0.07	0.226
0.078						0.07	0.235
0.078						0.07	0.235
0.078						0.07	0.252
0.078						0.07	0.261
0.078						0.078	0.269
0.078						0.078	0.313
0.078						0.078	0.322
0.078						0.078	0.408
0.087						0.078	0.426
0.087						0.078	0.461
0.087						0.087	0.643
0.087						0.087
0.087						0.087
0.096						0.087
0.096						0.087
0.096						0.087
0.096						0.096
0.096						0.104
0.104						0.104
0.104						0.104
0.113						0.104
0.113						0.104
0.113						0.104
0.113						0.113
0.113						0.113
0.113						0.122
0.122						0.122
0.122						0.13
0.13						0.13
0.13						0.139
0.139						0.156
0.148						0.156
0.148						0.165
0.148						0.165
0.148						0.165
0.148						0.183
0.156						0.191
0.183						0.191
0.191						0.209
0.2						0.217
0.2						0.217
0.2						0.217
0.2						0.226
0.209						0.226
0.209						0.235
0.209						0.243
0.209						0.261
0.226						0.269
0.235						0.269
0.252						0.295
0.261						0.339
0.261						0.339
0.261						0.365
0.269						0.365
0.278						0.374
0.313						0.504
0.313						0.617
0.339						0.895
0.356
0.356
0.374
0.4
0.426
0.548
0.921

## Sheet: Figure3e
	C2			mta C2
proximal/distal	1	1	1	0.103905	0.252321	0.20166

## Sheet: Figure3f
%input
amplicon position	CTL			mta
4322	0.047619	0.068404	0.091818	0.080256	0.104805	0.095873
5030	1.20866	1.24846	1.34753	2.25318	2.35322	2.33287
5342	1.84351	2.07564	1.98128	4.30909	4.37702	4.15114
5472	2.38973	2.33384	2.38788	3.92584	4.40863	4.31065
5648	0.31198	0.397107	0.31242	1.14597	1.28682	1.1526
5730	0.156729	0.165169	0.174946	0.294522	0.288214	0.302037
5970	0.121249	0.146136	0.141407	0.354339	0.303051	0.329678
