# Supplementary material for: R-loop resolution promotes co-transcriptional chromatin silencing
Source: Nat Commun. 2021 Mar 19;12:1790. doi: 10.1038/s41467-021-22083-6 (PMC7979926; doi:10.1038/s41467-021-22083-6)
Supplement: Supplementary file 4 — Source Data [file 41467_2021_22083_MOESM4_ESM.zip › Source Data Fig.4.xlsx]

## Sheet: Figure4a
%input
	Col-0			fca-9			RNaseH Col-0			RNaseH fca-9
UA2 P1	0.562746	0.597496	0.644044	0.76582	0.57731	0.773857	0.251739	0.343885	0.420448	0.358489	0.400535	0.411796
UA2 P2	1.01395	0.957237	0.920806	1.36293	1.43282	1.47947	0.166086	0.193446	0.325335	0.185565	0.136787	0.19751
UA2 P3	0.777034	0.553634	0.525666	1.53687	1.23983	1.39474	0.145592	0.15283	0.279322	0.133046	0.131215	0.175556
UA2 P4	0.283427	0.307991	0.279651	0.50317	0.508743	0.458772	0.283221	0.257028	0.236514	0.233258	0.289172	0.154963
	Col-0			fca-9			RNaseH Col-0			RNaseH fca-9
UA10B P1	0.554905	0.520151	0.564892	0.971858	0.867544	1.07922	0.200267	0.184284	0.169576	0.169576	0.223756	0.184284
UA10B P2	1.21419	1.14397	0.802445	1.66441	2.67585		0.371131	0.255253	0.289172	0.181747	0.170755	0.164938
UA10B P3	0.403203	0.25	0.367908	0.920188	0.71378	0.471951	0.15822	0.15932	0.25	0.108067	0.108819	0.0847878
	Col-0			fca-9			RNaseH Col-0			RNaseH fca-9
XRCC4 P1	3.59739	3.83986	3.86058	5.8378	5.34245	5.90138	0.532185	0.403321	0.438303	0.806642	0.790041	0.619854
XRCC4 P2	2.96989	3.13577	3.06308	4.19887	4.78862	3.87712	0.301452	0.325335	0.444421	0.554785	0.514057	0.521233
XRCC4 P3	3.95399	2.75274	3.75683	4.64753	4.5177	4.39683		0.48971	0.514057	0.650671	0.659754	0.566442
XRCC4 P4	1.0466	1.05742	0.68435	1.44557	1.19061	1.06467	0.373712	0.269807	0.48971	0.438303	0.381565	0.267943

## Sheet: Figure4b
%input	Col-0		fy-2
UA2	0.74101	0.496545	0.82743	0.973496
UA10B	1.27144	0.854718	1.84038	2.26327
XRCC4	3.91928	3.61261	5.54044	5.23007

## Sheet: Figure4c
	no drug
	total	With true leaf
Col-0	103	103
fca-9	108	108
fy-2	115	115
	Bleomycin
	total	With true leaf	Without true leaf
Col-0	135	110	25
fca-9	138	82	56
fy-2	140	57	83
total number of seedlings are scored
