# Supplementary material for: R-loop resolution promotes co-transcriptional chromatin silencing
Source: Nat Commun. 2021 Mar 19;12:1790. doi: 10.1038/s41467-021-22083-6 (PMC7979926; doi:10.1038/s41467-021-22083-6)
Supplement: Supplementary file 4 — Source Data [file 41467_2021_22083_MOESM4_ESM.zip › Source Data Supplementary Fig 1.xlsx]

## Sheet: Sheet1
	Col-0					ndx1-4			fca-9		fca-9 ndx1-4
unspliced FLC	1	1	1	1	1	3.39202	3.63548	2.18426	16.5419	16.0154	20.7454	23.9406
