# Supplementary material for: R-loop resolution promotes co-transcriptional chromatin silencing
Source: Nat Commun. 2021 Mar 19;12:1790. doi: 10.1038/s41467-021-22083-6 (PMC7979926; doi:10.1038/s41467-021-22083-6)
Supplement: Supplementary file 4 — Source Data [file 41467_2021_22083_MOESM4_ESM.zip › Source Data Supplementary Fig 2.xlsx]

## Sheet: Sheet1
%input	Col-0		fca-9		fld-4		RNaseH Col-0		RNaseH fca-9		RNaseH fld-4
COPIA	7.76328	9.31787	7.74537	7.22668	7.70966	7.88986	2.66968	3.51453	3.35582	3.38698	2.55502	3.03143
