# Supplementary material for: R-loop resolution promotes co-transcriptional chromatin silencing
Source: Nat Commun. 2021 Mar 19;12:1790. doi: 10.1038/s41467-021-22083-6 (PMC7979926; doi:10.1038/s41467-021-22083-6)
Supplement: Supplementary file 4 — Source Data [file 41467_2021_22083_MOESM4_ESM.zip › Source Data Supplementary Fig 3.xlsx]

## Sheet: 3b
	anti-FCA
	dilution 1:5000
	loading
	Coomassie Blue staining

## Sheet: 3c
							anti-FCA
							dilution 1:5000
							anti-H3
							dilution 1:1500
