# Supplementary material for: R-loop resolution promotes co-transcriptional chromatin silencing
Source: Nat Commun. 2021 Mar 19;12:1790. doi: 10.1038/s41467-021-22083-6 (PMC7979926; doi:10.1038/s41467-021-22083-6)
Supplement: Supplementary file 4 — Source Data [file 41467_2021_22083_MOESM4_ESM.zip › Source Data Supplementary Fig 5.xlsx]

## Sheet: 5a
	Col-0						fca-4						fca-6						fca-9
m6A/A	0.00426	0.00422	0.00368	0.00648	0.00556	0.00567	0.003	0.00306	0.00314	0.00352	0.00379	0.00437	0.0027	0.0029	0.0032	0.00351	0.00391	0.00373	0.00304	0.00335	0.00289	0.00446	0.00412	0.0047

## Sheet: 5b
%input	Col-0						fca-9
a	0.12681	0.106	0.09228	0.07915	0.07304	0.04788	0.07973	0.07638	0.09902	0.04627	0.03068	0.05236
b	0.07744	0.06079	0.06964	0.05606	0.0422	0.04995	0.04934	0.04533	0.04433	0.04034	0.04603	0.03775
c	0.01704	0.0173	0.01676	0.02026	0.02067	0.01306	0.01027	0.0055	0.00704	0.00517	0.00672	0.00648
d	0.01044	0.00831	0.00654	0.00303	0.00473	0.00333	0.00502	0.00628	0.00491	0.00598	0.0048	0.00535
e	0.17305	0.17546	0.17346	0.14805	0.13875	0.1504	0.10928	0.10747	0.10816	0.07887	0.0834	0.08029
f	0.12652	0.12084	0.11382	0.10054	0.12167	0.12108	0.0722	0.06005	0.0645	0.0693	0.06653	0.06702
g	0.08328	0.06178	0.09141	0.06775	0.06469	0.06087	0.03906	0.03686	0.03095	0.03537	0.03279	0.03329

## Sheet: 5c
%input
amplicon position (distance to FLC TSS) bp	Col-0			fca-9
-441	0.01167	0.00731	0.00449	0.0084	0.00675	0.00742
461	0.00649	0.00547	0.00592	0.00542	0.00509	0.00397
3386	0.0352	0.02978	0.02274	0.0311	0.02922	0.02308
4286	0.03314	0.0704	0.04969	0.03028	0.01433	0.02026
5591	0.0512	0.06198	0.05638	0.04872	0.07229	0.0712
5772	0.06259	0.07625	0.07168	0.15215	0.16645	0.15483
5881	0.11135	0.1778	0.0854	0.16003	0.15691	0.17795
6007	0.05688	0.04068	0.05702	0.05044	0.06695	0.06702
6452	0.00945	0.00932	0.00669	0.00772	0.00494	0.00593
