# Supplementary material for: R-loop resolution promotes co-transcriptional chromatin silencing
Source: Nat Commun. 2021 Mar 19;12:1790. doi: 10.1038/s41467-021-22083-6 (PMC7979926; doi:10.1038/s41467-021-22083-6)
Supplement: Supplementary file 4 — Source Data [file 41467_2021_22083_MOESM4_ESM.zip › Source Data Supplementary Fig 6.xlsx]

## Sheet: 6a
	control				FTO treated
m6A/A	0.001802	0.001649	0.001842	0.001532	0.000505	0.000429	0.000652	0.000566

## Sheet: 6b
%input	Control						FTO treated
GST-FCA(RRM)	1.77518	1.98339	1.97242	2.07478	2.22873	2.3266	0.937065	0.993246	0.90911	0.830881	0.927688	0.896709
GST	0.236144	0.240759	0.2268	0.325076	0.24283	0.274746	0.295413	0.292349	0.277269	0.362412	0.338452	0.312593

## Sheet: 6c
%input	control						FTO treated
	1.45043	1.55885	1.51938	1.60885	1.62004	1.69822	0.58834	0.569876	0.684785	0.502354	0.610802	0.561663
