# Supplementary material for: R-loop resolution promotes co-transcriptional chromatin silencing
Source: Nat Commun. 2021 Mar 19;12:1790. doi: 10.1038/s41467-021-22083-6 (PMC7979926; doi:10.1038/s41467-021-22083-6)
Supplement: Supplementary file 4 — Source Data [file 41467_2021_22083_MOESM4_ESM.zip › Source Data Supplementary Fig 10.xlsx]

## Sheet: Sheet1
%input
	UA10B P1	UA10BP2	UA10BP3	UA10BP4	UA2 P1	UA2 P2	UA2 P3	UA2 P4	XRCC4 P1	XRCC4 P2	XRCC4 P3
Col-0	0.00962493	0.0183477	0.145954	0.224665	0.0447585	0.0950602	0.0487151	0.0967814	0.252143	0.0212801	0.00196028
	0.018864	0.0320114	0.256637	0.369083	0.0515701	0.0203434	0.0645644	0.178216	0.290119	0.00558882	0.072438
	0.00564106	0.00835934	0.0799071	0.125976	0.0316835	0.0457003	0.0215557	0.0518768	0.220328	0.157306	0.0385443
	0.0241844	0.0269622	0.130153	0.39214	0.0497264	0.00590887	0.0398192	0.214822	0.22071	0.171742	0.0724124
fca-9	0.00249219	0.00450359	0.023167	0.043607	0.0124782		0.0193514	0.0328567	0.122375	0.0430672	0.000951432
	0.00165575	0.000381037	0.0273531	0.00717034	0.120479	0.00830958	0.00789949	0.0227089	0.177725	0.0142748	0.00571519
	0.000491077	0.00144998	0.00610393	0.00749212	0.0236384	0.00597736	0.00606448	0.0110444	0.0255693	0.00687238	0.000790265
	0.00202154	0.00136124	0.0186834	0.0103279	0.0392216	0.014173	0.0100834	0.0121287	0.168249	0.000733827	0.0408124
